# Supplementary material for: 2-Methyl-4-trifluoro­meth­yl-1,3-thia­zole-5-carboxylic acid
Source: Acta Crystallogr Sect E Struct Rep Online. 2009 Sep 19;65(Pt 10):o2500. doi: 10.1107/S1600536809037325 (PMC2970299; doi:10.1107/S1600536809037325)
Supplement: Supplementary file 2 [file e-65-o2500-Isup2.hkl]

# 
# h,k,l, Fc-squared, Fo-squared, sigma(Fo-squared) and status flag 
# 
data_I
_shelx_title '    X in P2(1)/c' 
_shelx_refln_list_code          4 
_shelx_F_calc_maximum      216.97 
_exptl_crystal_F_000       424.00 
_reflns_d_resolution_high  0.8325 
 
loop_ 
 _symmetry_equiv_pos_as_xyz 
 'x, y, z' 
 '-x, y+1/2, -z+1/2' 
 '-x, -y, -z' 
 'x, -y-1/2, z-1/2' 
 
_cell_length_a     4.9610 
_cell_length_b    15.6820 
_cell_length_c    10.6320 
_cell_angle_alpha  90.000 
_cell_angle_beta   90.350 
_cell_angle_gamma  90.000 
 
_shelx_F_squared_multiplier     1.000 
 
loop_ 
 _refln_index_h 
 _refln_index_k 
 _refln_index_l 
 _refln_F_squared_calc 
 _refln_F_squared_meas 
 _refln_F_squared_sigma 
 _refln_observed_status 
   1   0   0    10024.42     9396.34     91.40 o 
   2   0   0     1486.20     1715.90     11.62 o 
   3   0   0       10.79       14.95      2.00 o 
   4   0   0      129.41      141.64      5.44 o 
   5   0   0        0.24        1.82      2.24 o 
   1   1   0      389.28      421.28      3.95 o 
   2   1   0       11.78        9.92      1.14 o 
   3   1   0     1046.02     1115.68     11.61 o 
   4   1   0       65.52       61.37      3.59 o 
   5   1   0      115.89      111.69      5.74 o 
   0   2   0     6620.77     5426.42     55.34 o 
   1   2   0      203.93      234.96      3.15 o 
   2   2   0       25.31       36.49      1.86 o 
   3   2   0       12.05       13.23      2.24 o 
   4   2   0       10.38        5.82      2.07 o 
   5   2   0        6.10       10.62      2.54 o 
   1   3   0     3021.44     2883.26     51.69 o 
   2   3   0     2064.66     2110.69     13.55 o 
   3   3   0      397.54      447.36      7.65 o 
   4   3   0       61.79       49.31      3.57 o 
   5   3   0        6.00        6.01      2.77 o 
   0   4   0     7404.68     6156.67     78.16 o 
   1   4   0     3747.00     3443.06     61.81 o 
   2   4   0      117.01      109.23      3.34 o 
   3   4   0       17.01       18.65      2.07 o 
   4   4   0       45.74       36.14      3.24 o 
   5   4   0       10.83       13.48      2.82 o 
   1   5   0      184.92      194.94      3.84 o 
   2   5   0       44.42       39.09      2.24 o 
   3   5   0       67.89       84.06      3.94 o 
   4   5   0      108.52      116.76      5.15 o 
   5   5   0       49.88       53.67      4.38 o 
   0   6   0     5745.12     5156.46     83.61 o 
   1   6   0        3.76        4.24      0.86 o 
   2   6   0      130.95      122.58      4.04 o 
   3   6   0       12.78       12.55      2.47 o 
   4   6   0        6.19        2.07      2.10 o 
   5   6   0       45.51       46.52      4.57 o 
   1   7   0      247.46      239.67      5.06 o 
   2   7   0      115.32      122.13      4.08 o 
   3   7   0      562.52      566.24      9.55 o 
   4   7   0       26.33       20.96      3.10 o 
   5   7   0       12.54       13.92      3.12 o 
   0   8   0     4344.15     4144.46     84.66 o 
   1   8   0     1201.35     1220.64     11.39 o 
   2   8   0      221.70      197.06      5.54 o 
   3   8   0       25.27       25.99      2.86 o 
   4   8   0       19.25       12.76      2.98 o 
   5   8   0        9.84        9.45      3.10 o 
   1   9   0      182.20      190.25      5.07 o 
   2   9   0       15.37       15.32      2.14 o 
   3   9   0        2.91        1.89      1.58 o 
   4   9   0      129.16      148.70      6.34 o 
   5   9   0      109.77      111.59      6.50 o 
   0  10   0       76.25       81.66      3.66 o 
   1  10   0      171.52      143.50      4.79 o 
   2  10   0      175.09      162.35      5.46 o 
   3  10   0        4.38        2.03      2.26 o 
   4  10   0        6.40        9.73      2.58 o 
   5  10   0       11.03       39.63      4.47 o 
   1  11   0       49.23       51.85      3.19 o 
   2  11   0       23.45       15.19      2.31 o 
   3  11   0       13.08       11.90      2.58 o 
   4  11   0        7.18        1.96      3.00 o 
   0  12   0      342.67      279.29      7.21 o 
   1  12   0      113.95       93.07      4.43 o 
   2  12   0       13.97       12.71      2.42 o 
   3  12   0       20.25       21.42      2.98 o 
   4  12   0       16.65       15.72      2.91 o 
   1  13   0        0.72        6.98      2.07 o 
   2  13   0       40.32       41.23      3.52 o 
   3  13   0        2.58        8.89      2.44 o 
   4  13   0       11.12       10.01      2.98 o 
   0  14   0      768.55      758.33     12.13 o 
   1  14   0      146.60      125.97      5.83 o 
   2  14   0        7.75        7.38      2.44 o 
   3  14   0        0.08       -2.24      2.24 o 
   1  15   0        7.20       10.85      2.19 o 
   2  15   0        5.97        6.73      2.49 o 
   3  15   0        0.75        0.00      2.40 o 
   0  16   0        2.44        0.42      1.70 o 
   1  16   0       40.01       39.41      3.84 o 
   2  16   0      109.18      113.58      6.25 o 
   3  16   0       42.67       42.37      4.80 o 
   1  17   0        0.77        2.51      2.49 o 
   2  17   0       24.51       20.54      4.03 o 
   0  18   0       30.88       30.98      3.96 o 
   1  18   0      112.10      114.37      6.76 o 
  -5   1   1       14.91       11.60      3.05 o 
  -4   1   1       23.87       20.80      2.61 o 
  -3   1   1       76.36      109.02      4.03 o 
  -2   1   1      481.32      569.25      6.69 o 
  -1   1   1      660.50      708.17      5.40 o 
   0   1   1        0.64        1.10      0.16 o 
   1   1   1      110.43      116.17      2.20 o 
   2   1   1      284.49      384.59      5.50 o 
   3   1   1        0.02        1.54      1.65 o 
   4   1   1      157.05      158.60      5.86 o 
   5   1   1       52.54       53.61      4.45 o 
  -5   2   1       70.65       61.99      4.66 o 
  -4   2   1       51.01       51.21      3.59 o 
  -3   2   1       35.12       35.93      2.54 o 
  -2   2   1     2352.79     2316.29     14.09 o 
  -1   2   1      916.44     1018.35      6.88 o 
   0   2   1      296.65      336.75      4.78 o 
   1   2   1        9.40       10.83      0.89 o 
   2   2   1     1975.02     2106.82     13.39 o 
   3   2   1     1438.50     1322.93     13.09 o 
   4   2   1      212.17      209.97      6.77 o 
   5   2   1       64.39       71.72      4.82 o 
  -5   3   1        1.32        3.96      2.24 o 
  -4   3   1      135.32      134.32      5.34 o 
  -3   3   1     1732.78     1822.30     15.61 o 
  -2   3   1      990.23     1096.43      9.83 o 
  -1   3   1        4.01        6.47      0.68 o 
   0   3   1       57.98       55.56      1.03 o 
   1   3   1       10.29       10.69      0.95 o 
   2   3   1      197.94      221.12      4.54 o 
   3   3   1      251.56      240.30      5.97 o 
   4   3   1      533.19      519.39      9.88 o 
   5   3   1       51.46       43.73      4.66 o 
  -5   4   1        4.51        1.49      2.37 o 
  -4   4   1       38.15       36.69      3.35 o 
  -3   4   1       16.15       19.35      2.12 o 
  -2   4   1       98.95      125.58      3.57 o 
  -1   4   1     1258.30     1349.11      9.21 o 
   0   4   1     1861.72     1634.94     70.89 o 
   1   4   1        3.95        6.08      0.81 o 
   2   4   1      198.68      211.73      4.70 o 
   3   4   1        4.41       11.36      2.05 o 
   4   4   1        0.30        3.07      1.96 o 
   5   4   1        4.42        5.31      2.65 o 
  -5   5   1       38.58       37.45      3.94 o 
  -4   5   1       61.51       57.56      4.17 o 
  -3   5   1      561.49      604.64      9.27 o 
  -2   5   1      556.97      612.60      7.95 o 
  -1   5   1     2633.91     2509.04     56.46 o 
   0   5   1      841.46      763.76      4.78 o 
   1   5   1       23.96       26.70      1.58 o 
   2   5   1       43.34       38.13      2.35 o 
   3   5   1      287.87      317.56      7.05 o 
   4   5   1       20.80       18.86      2.52 o 
   5   5   1       44.89       42.30      4.31 o 
  -5   6   1       12.73       12.90      3.17 o 
  -4   6   1       21.92       21.80      2.75 o 
  -3   6   1       13.00       13.60      1.89 o 
  -2   6   1      376.97      361.89      6.46 o 
  -1   6   1     5445.92     5276.82     90.79 o 
   0   6   1        2.71        1.34      0.51 o 
   1   6   1       27.63       28.52      1.75 o 
   2   6   1     2171.22     2341.57     16.31 o 
   3   6   1      212.63      199.31      5.96 o 
   4   6   1       52.65       50.09      3.73 o 
   5   6   1       17.02       17.37      3.40 o 
  -5   7   1       26.81       30.74      3.91 o 
  -4   7   1      513.72      504.88     10.93 o 
  -3   7   1      340.29      304.28      7.45 o 
  -2   7   1        0.07        2.61      1.28 o 
  -1   7   1       45.97       33.29      2.14 o 
   0   7   1        0.18        4.13      1.30 o 
   1   7   1        0.69       -0.51      0.93 o 
   2   7   1      287.20      254.03      6.02 o 
   3   7   1        4.05        6.87      1.70 o 
   4   7   1       18.76       17.33      2.84 o 
   5   7   1       59.96       55.64      5.38 o 
  -5   8   1        5.59       12.11      3.00 o 
  -4   8   1       11.60        6.80      2.77 o 
  -3   8   1       12.91        9.97      2.70 o 
  -2   8   1        8.05        6.61      1.37 o 
  -1   8   1     1627.90     1750.06     13.91 o 
   0   8   1     1929.52     1831.40      9.64 o 
   1   8   1      212.89      217.45      5.17 o 
   2   8   1        9.11        9.34      1.93 o 
   3   8   1       21.45       18.03      2.75 o 
   4   8   1        0.05        0.00      2.44 o 
   5   8   1        5.70        7.38      2.79 o 
  -5   9   1        1.62       -1.72      2.47 o 
  -4   9   1        2.69        4.54      2.33 o 
  -3   9   1      237.61      233.53      7.15 o 
  -2   9   1        9.30        9.41      1.82 o 
  -1   9   1       81.49       69.03      3.22 o 
   0   9   1      888.09      872.26      7.05 o 
   1   9   1      210.99      199.22      5.26 o 
   2   9   1        0.04        0.40      1.49 o 
   3   9   1       80.41       72.57      4.31 o 
   4   9   1      167.42      153.38      6.70 o 
   5   9   1        1.02       -2.84      2.84 o 
  -5  10   1       18.72       16.93      3.33 o 
  -4  10   1      148.18      149.64      6.65 o 
  -3  10   1       11.29       13.06      3.03 o 
  -2  10   1      430.70      412.45      8.26 o 
  -1  10   1      861.65      853.56     10.84 o 
   0  10   1      717.89      593.16     14.50 o 
   1  10   1       81.05       74.50      3.50 o 
   2  10   1       68.79       68.74      3.78 o 
   3  10   1      200.65      208.65      7.01 o 
   4  10   1       42.54       49.90      4.33 o 
   5  10   1       38.05       39.32      4.52 o 
  -4  11   1       76.26       68.16      5.13 o 
  -3  11   1     1386.01     1392.82     17.00 o 
  -2  11   1     1150.92     1063.49     13.68 o 
  -1  11   1       83.87       88.21      3.85 o 
   0  11   1       14.04        8.60      1.47 o 
   1  11   1        0.38       -1.61      1.61 o 
   2  11   1        6.41        2.44      1.91 o 
   3  11   1      512.06      538.06     10.67 o 
   4  11   1      255.13      280.54      9.02 o 
  -4  12   1        5.72        6.73      2.54 o 
  -3  12   1       35.79       39.23      3.73 o 
  -2  12   1      105.17      106.54      5.01 o 
  -1  12   1        0.16       -1.35      1.56 o 
   0  12   1      661.16      636.32      7.17 o 
   1  12   1      207.07      184.37      6.28 o 
   2  12   1       31.97       29.63      3.14 o 
   3  12   1       55.58       58.15      4.12 o 
   4  12   1       24.02       21.15      3.75 o 
  -4  13   1       15.11       15.72      2.72 o 
  -3  13   1       45.93       41.58      3.82 o 
  -2  13   1      191.90      192.91      6.93 o 
  -1  13   1       81.82       75.08      4.43 o 
   0  13   1      132.30      138.81      4.17 o 
   1  13   1       22.07       30.93      3.17 o 
   2  13   1      183.52      174.47      6.44 o 
   3  13   1       10.94       11.85      2.63 o 
   4  13   1       26.84       26.32      3.66 o 
  -3  14   1       53.92       54.10      4.47 o 
  -2  14   1       33.53       40.43      3.54 o 
  -1  14   1      361.12      382.04      9.55 o 
   0  14   1      200.57      215.94      5.07 o 
   1  14   1       30.93       35.43      3.31 o 
   2  14   1       31.15       42.44      3.77 o 
   3  14   1       15.00       19.16      2.79 o 
  -3  15   1       45.12       43.12      3.87 o 
  -2  15   1      136.28      130.49      6.18 o 
  -1  15   1       17.54       15.79      2.77 o 
   0  15   1       23.65       23.08      3.97 o 
   1  15   1       16.90       18.33      2.68 o 
   2  15   1       26.94       26.22      3.14 o 
   3  15   1       21.96       24.78      3.42 o 
  -3  16   1       15.05       14.25      2.68 o 
  -2  16   1       12.83       12.32      3.05 o 
  -1  16   1       19.59       24.15      3.19 o 
   0  16   1       25.84       36.59      2.79 o 
   1  16   1       41.21       50.24      4.08 o 
   2  16   1       30.67       36.05      3.89 o 
   3  16   1       11.42        8.41      3.33 o 
  -2  17   1        1.57        4.66      2.35 o 
  -1  17   1        6.43        7.80      2.49 o 
   0  17   1       33.21       32.17      2.89 o 
   1  17   1       13.55       19.07      3.07 o 
   2  17   1       51.38       51.88      4.89 o 
  -1  18   1        9.56       10.43      2.98 o 
   0  18   1       65.65       70.45      6.44 o 
   1  18   1       30.02       29.32      3.94 o 
  -5   0   2      241.61      245.66      8.24 o 
  -4   0   2        3.13        1.26      2.03 o 
  -3   0   2      602.67      637.10      9.07 o 
  -2   0   2     1285.94     1438.37     11.10 o 
  -1   0   2      276.83      357.60      4.20 o 
   0   0   2     7243.78     7902.13     55.31 o 
   1   0   2    47074.30    53051.74    316.74 o 
   2   0   2     1030.43     1171.79      9.97 o 
   3   0   2       32.32       44.87      2.70 o 
   4   0   2        1.86       -0.79      2.03 o 
   5   0   2       22.36       22.36      3.28 o 
  -5   1   2      246.24      250.67      8.36 o 
  -4   1   2      694.30      726.18     11.42 o 
  -3   1   2      561.00      595.08      8.76 o 
  -2   1   2     1355.00     1482.95     11.31 o 
  -1   1   2     1588.95     1666.56      9.39 o 
   0   1   2      118.09      157.00      3.39 o 
   1   1   2      384.45      426.18      4.71 o 
   2   1   2      102.50       97.67      3.15 o 
   3   1   2        4.06        5.59      1.56 o 
   4   1   2       59.65       62.43      4.05 o 
   5   1   2        2.25        1.05      2.37 o 
  -5   2   2      199.57      195.40      7.68 o 
  -4   2   2        3.44        4.28      2.30 o 
  -3   2   2        0.03        4.28      1.30 o 
  -2   2   2       42.15       39.65      2.00 o 
  -1   2   2      195.19      216.09      3.47 o 
   0   2   2        0.41        0.14      0.29 o 
   1   2   2     7233.48     6964.08     89.53 o 
   2   2   2      881.39      909.58      8.99 o 
   3   2   2       15.29       18.82      2.28 o 
   4   2   2        9.38       11.60      2.54 o 
   5   2   2        5.77        4.61      2.75 o 
  -5   3   2       42.92       48.59      4.33 o 
  -4   3   2      287.89      292.49      7.76 o 
  -3   3   2      450.07      437.11      7.99 o 
  -2   3   2        5.42        2.68      1.02 o 
  -1   3   2      238.10      241.62      3.95 o 
   0   3   2     3826.38     3592.69     40.74 o 
   1   3   2        2.11        3.47      0.93 o 
   2   3   2       10.98        8.50      1.42 o 
   3   3   2      261.85      242.93      6.04 o 
   4   3   2        6.58        3.24      2.03 o 
   5   3   2        0.20       -0.42      2.51 o 
  -5   4   2       79.54       79.19      5.29 o 
  -4   4   2        7.77        5.12      2.12 o 
  -3   4   2      335.93      299.94      6.82 o 
  -2   4   2      316.24      351.86      6.15 o 
  -1   4   2      138.57      114.50      2.95 o 
   0   4   2     2146.73     1956.03     70.36 o 
   1   4   2      537.92      457.71      5.74 o 
   2   4   2      602.09      555.01      7.56 o 
   3   4   2       10.48       11.53      1.98 o 
   4   4   2       10.46       14.41      2.21 o 
   5   4   2        3.70        2.37      2.68 o 
  -5   5   2       22.11       24.41      3.59 o 
  -4   5   2      241.39      261.77      7.69 o 
  -3   5   2      466.03      490.04      8.55 o 
  -2   5   2       41.81       53.13      2.63 o 
  -1   5   2      329.68      258.68      4.73 o 
   0   5   2      177.14      173.79      6.42 o 
   1   5   2       97.20       90.97      2.83 o 
   2   5   2       36.38       33.72      2.42 o 
   3   5   2        1.48        1.56      1.79 o 
   4   5   2        0.63        1.54      1.79 o 
   5   5   2       44.22       50.97      4.24 o 
  -5   6   2       41.76       39.06      4.05 o 
  -4   6   2       15.02       14.65      2.65 o 
  -3   6   2        4.43        0.95      1.77 o 
  -2   6   2      122.48      145.58      4.44 o 
  -1   6   2      318.03      315.00      5.57 o 
   0   6   2      313.17      296.90      3.59 o 
   1   6   2      316.63      333.91      5.73 o 
   2   6   2     1066.19     1027.47     10.94 o 
   3   6   2       73.35       67.95      3.71 o 
   4   6   2        3.73        2.65      2.14 o 
   5   6   2        1.30       -0.91      2.49 o 
  -5   7   2       55.48       57.05      4.80 o 
  -4   7   2      104.69      107.63      5.29 o 
  -3   7   2      177.95      152.86      5.56 o 
  -2   7   2      684.38      727.94      9.63 o 
  -1   7   2       26.60       26.00      1.89 o 
   0   7   2      168.33      182.13      5.89 o 
   1   7   2       44.27       36.38      2.42 o 
   2   7   2        3.20        3.38      1.75 o 
   3   7   2        0.13        1.30      1.75 o 
   4   7   2        4.38        4.42      1.75 o 
   5   7   2        1.30        0.47      2.51 o 
  -5   8   2       22.96       22.15      3.40 o 
  -4   8   2        0.95        0.19      2.35 o 
  -3   8   2       29.78       23.64      2.49 o 
  -2   8   2       88.83       85.68      3.85 o 
  -1   8   2       57.43       51.54      2.63 o 
   0   8   2      430.72      483.40      5.01 o 
   1   8   2     2968.50     3046.51     18.98 o 
   2   8   2     1403.96     1328.99     13.72 o 
   3   8   2      239.60      221.45      6.57 o 
   4   8   2        6.65        2.12      2.21 o 
   5   8   2       10.08       12.81      3.17 o 
  -5   9   2       56.00       52.74      5.17 o 
  -4   9   2      233.07      245.62      8.22 o 
  -3   9   2      245.60      282.06      7.74 o 
  -2   9   2      318.85      317.40      7.28 o 
  -1   9   2      343.04      267.36      6.21 o 
   0   9   2      434.38      461.11      5.29 o 
   1   9   2       75.97       75.78      3.64 o 
   2   9   2       78.45       67.10      4.01 o 
   3   9   2       14.01       15.14      2.42 o 
   4   9   2       74.43       68.33      4.87 o 
   5   9   2       76.35       78.97      6.04 o 
  -4  10   2        0.41        1.07      2.07 o 
  -3  10   2        0.09       -1.21      1.89 o 
  -2  10   2        0.04        0.44      1.82 o 
  -1  10   2        1.32        0.12      1.28 o 
   0  10   2       23.27       18.18      1.47 o 
   1  10   2      662.63      682.91      9.81 o 
   2  10   2      559.41      570.06      9.61 o 
   3  10   2       97.07      102.59      5.11 o 
   4  10   2        5.13        4.24      2.51 o 
  -4  11   2        8.32       10.94      2.33 o 
  -3  11   2        7.20       10.36      2.84 o 
  -2  11   2        7.89       14.88      2.12 o 
  -1  11   2        3.94        2.63      1.44 o 
   0  11   2       62.90       62.41      2.46 o 
   1  11   2       42.72       42.64      3.22 o 
   2  11   2        7.47       22.61      2.89 o 
   3  11   2       82.19       75.36      4.69 o 
   4  11   2       23.37       23.50      3.12 o 
  -4  12   2        0.10        0.95      2.82 o 
  -3  12   2       17.15       15.42      2.91 o 
  -2  12   2       29.93       30.07      3.00 o 
  -1  12   2       60.84       57.00      3.52 o 
   0  12   2        7.20        8.81      2.57 o 
   1  12   2      849.46      770.13     11.61 o 
   2  12   2      485.28      485.87      9.97 o 
   3  12   2       14.49       21.00      2.93 o 
   4  12   2        1.56        2.84      2.07 o 
  -4  13   2       71.89       76.94      5.55 o 
  -3  13   2       16.21       18.79      2.82 o 
  -2  13   2       15.63       10.67      2.45 o 
  -1  13   2       10.56       12.04      2.58 o 
   0  13   2       14.70       12.95      2.01 o 
   1  13   2       55.79       49.07      3.91 o 
   2  13   2       80.62       68.62      4.73 o 
   3  13   2        4.05        3.82      2.26 o 
   4  13   2        9.74       11.48      3.21 o 
  -3  14   2       16.59       14.67      3.26 o 
  -2  14   2        0.37       -1.00      1.84 o 
  -1  14   2        8.35        7.10      2.54 o 
   0  14   2      112.17      101.55      3.57 o 
   1  14   2      616.90      611.40     11.32 o 
   2  14   2       78.25       88.73      4.96 o 
   3  14   2        7.13        7.47      2.70 o 
  -3  15   2       12.75       14.25      3.28 o 
  -2  15   2       33.16       35.85      3.80 o 
  -1  15   2      237.47      236.95      7.78 o 
   0  15   2        2.50        3.84      2.98 o 
   1  15   2       23.94       18.86      3.12 o 
   2  15   2       10.03        6.66      2.79 o 
   3  15   2        2.45        1.70      2.79 o 
  -3  16   2        2.25       -0.51      2.65 o 
  -2  16   2       32.34       34.24      4.26 o 
  -1  16   2       36.92       29.72      3.98 o 
   0  16   2       22.44       25.53      4.32 o 
   1  16   2       34.46       44.63      4.03 o 
   2  16   2       86.63       99.05      5.62 o 
  -2  17   2       28.51       41.83      4.05 o 
  -1  17   2       83.11       84.43      5.76 o 
   0  17   2       15.87       13.11      2.58 o 
   1  17   2        6.28       10.27      2.77 o 
   2  17   2        0.28       -1.26      2.47 o 
  -1  18   2      101.22      118.95      6.50 o 
   0  18   2      129.54      143.52      4.90 o 
   1  18   2        2.29        5.80      2.68 o 
  -5   1   3        9.75       12.11      2.91 o 
  -4   1   3        2.31        1.47      1.84 o 
  -3   1   3       14.51       15.21      1.96 o 
  -2   1   3     2435.58     2572.52     15.92 o 
  -1   1   3     6333.05     6281.41     89.96 o 
   0   1   3      532.48      529.94     14.53 o 
   1   1   3        0.63        1.79      0.88 o 
   2   1   3      188.43      184.44      4.49 o 
   3   1   3        7.57        8.50      1.75 o 
   4   1   3       94.62       97.74      4.92 o 
   5   1   3       49.51       47.43      4.03 o 
  -5   2   3        4.66        8.15      2.93 o 
  -4   2   3       61.99       52.64      3.78 o 
  -3   2   3       70.80       87.05      3.85 o 
  -2   2   3      165.52      202.35      4.63 o 
  -1   2   3        4.76       14.79      1.28 o 
   0   2   3     1584.05     1790.39     23.09 o 
   1   2   3     4766.35     4817.37     79.15 o 
   2   2   3      910.03      956.48      9.79 o 
   3   2   3       86.43       69.03      3.54 o 
   4   2   3      146.80      126.33      5.34 o 
   5   2   3       70.17       77.95      5.06 o 
  -5   3   3       26.11       26.04      3.63 o 
  -4   3   3        6.20        6.03      2.12 o 
  -3   3   3      145.81      154.08      5.02 o 
  -2   3   3     3522.28     3728.08     20.07 o 
  -1   3   3     2640.46     2927.46     15.09 o 
   0   3   3      246.45      260.92      2.89 o 
   1   3   3       46.62       48.29      2.05 o 
   2   3   3        0.18        1.12      1.44 o 
   3   3   3       16.40       14.16      2.12 o 
   4   3   3       58.91       46.25      3.96 o 
   5   3   3       79.10       70.87      5.24 o 
  -5   4   3        3.71        3.31      2.56 o 
  -4   4   3      142.04      147.03      5.86 o 
  -3   4   3      127.64      131.33      4.71 o 
  -2   4   3      182.04      176.41      4.58 o 
  -1   4   3      548.74      530.78      6.48 o 
   0   4   3      822.30      866.70      5.55 o 
   1   4   3       20.49       25.79      1.72 o 
   2   4   3      386.34      384.16      6.51 o 
   3   4   3       24.73       25.13      2.45 o 
   4   4   3       13.55       11.88      2.51 o 
   5   4   3        3.93        3.77      2.65 o 
  -5   5   3        2.12        6.98      2.54 o 
  -4   5   3        6.37        6.36      1.98 o 
  -3   5   3      215.67      215.95      6.17 o 
  -2   5   3        3.88        2.17      1.23 o 
  -1   5   3      144.24      133.34      3.69 o 
   0   5   3     1158.37     1236.24      7.02 o 
   1   5   3      256.64      263.11      5.11 o 
   2   5   3      145.78      127.97      4.18 o 
   3   5   3       56.86       57.87      3.43 o 
   4   5   3        3.61        5.84      2.05 o 
   5   5   3        1.15        0.47      2.51 o 
  -5   6   3        4.22        7.17      2.42 o 
  -4   6   3        8.39        9.31      2.07 o 
  -3   6   3       15.50       17.65      2.54 o 
  -2   6   3       36.98       31.20      2.52 o 
  -1   6   3       38.63       40.55      2.28 o 
   0   6   3     4852.40     4785.05     62.87 o 
   1   6   3      655.04      715.56      8.42 o 
   2   6   3      153.92      160.76      4.90 o 
   3   6   3      268.50      257.95      6.97 o 
   4   6   3       28.52       29.51      3.17 o 
   5   6   3        8.08        9.76      2.84 o 
  -5   7   3       33.07       36.47      3.89 o 
  -4   7   3      102.26      104.61      5.36 o 
  -3   7   3     1041.66     1048.87     13.45 o 
  -2   7   3        9.39        5.73      1.63 o 
  -1   7   3      176.18      230.34      5.26 o 
   0   7   3      459.99      429.83      5.99 o 
   1   7   3      180.16      160.74      4.49 o 
   2   7   3       36.74       26.30      2.35 o 
   3   7   3       49.59       50.21      3.63 o 
   4   7   3       45.04       42.89      4.01 o 
   5   7   3        4.16        6.47      2.72 o 
  -5   8   3        2.80        2.70      2.63 o 
  -4   8   3        3.52        1.00      2.51 o 
  -3   8   3       11.43        9.36      2.31 o 
  -2   8   3       21.90       19.75      2.26 o 
  -1   8   3       51.62       49.55      2.73 o 
   0   8   3     1152.13     1249.33     13.79 o 
   1   8   3        1.71        0.00      1.35 o 
   2   8   3       17.86       12.95      2.17 o 
   3   8   3       32.51       24.88      3.00 o 
   4   8   3        0.69        3.77      2.12 o 
   5   8   3        0.33       -0.49      2.75 o 
  -5   9   3        0.20       -1.79      2.65 o 
  -4   9   3       10.55       16.16      2.58 o 
  -3   9   3        2.30        5.40      1.91 o 
  -2   9   3      935.18      968.31     12.26 o 
  -1   9   3      128.55      135.21      4.43 o 
   0   9   3       25.11       15.64      1.42 o 
   1   9   3      369.26      357.33      6.94 o 
   2   9   3        5.33        3.49      1.68 o 
   3   9   3        7.46        3.21      2.54 o 
   4   9   3       76.64       83.71      5.03 o 
   5   9   3       35.04       38.99      4.29 o 
  -4  10   3       93.29      101.26      5.52 o 
  -3  10   3      260.29      277.61      7.99 o 
  -2  10   3        6.24        3.61      2.31 o 
  -1  10   3      477.03      441.11      8.29 o 
   0  10   3      713.75      739.45      7.21 o 
   1  10   3      117.02      113.55      4.53 o 
   2  10   3       24.84       20.26      2.56 o 
   3  10   3       14.99       12.95      2.49 o 
   4  10   3       79.61       89.19      5.36 o 
  -4  11   3       63.52       63.89      4.78 o 
  -3  11   3      118.16      116.95      5.60 o 
  -2  11   3     1159.57     1085.65     14.31 o 
  -1  11   3      595.57      530.16      9.66 o 
   0  11   3        5.25        2.59      1.19 o 
   1  11   3       12.46       13.13      2.03 o 
   2  11   3        5.77        1.63      1.91 o 
   3  11   3        6.96        5.36      2.61 o 
   4  11   3       26.03       23.66      3.56 o 
  -4  12   3       12.67       11.08      2.93 o 
  -3  12   3       16.72        9.76      2.68 o 
  -2  12   3        9.52       10.73      2.17 o 
  -1  12   3       82.79       88.31      4.55 o 
   0  12   3        2.04        1.15      1.27 o 
   1  12   3      214.66      167.52      6.19 o 
   2  12   3       53.55       46.62      3.56 o 
   3  12   3        0.47       -0.21      2.12 o 
   4  12   3       16.77       18.88      3.31 o 
  -4  13   3        0.01        2.54      2.47 o 
  -3  13   3       56.79       64.28      4.36 o 
  -2  13   3      126.87      117.69      5.36 o 
  -1  13   3      426.95      429.72      9.77 o 
   0  13   3       20.76       26.12      4.80 o 
   1  13   3      130.98      131.82      5.76 o 
   2  13   3        5.86        4.00      2.44 o 
   3  13   3       60.72       58.85      4.71 o 
   4  13   3       11.54       12.25      3.31 o 
  -3  14   3       10.49        6.50      2.98 o 
  -2  14   3       74.39       83.36      4.73 o 
  -1  14   3       94.69       85.21      5.22 o 
   0  14   3      264.53      304.89      5.99 o 
   1  14   3        1.22        1.33      1.91 o 
   2  14   3        5.54        2.26      2.19 o 
   3  14   3       19.81       19.51      3.12 o 
  -3  15   3       69.38       69.48      5.13 o 
  -2  15   3       36.16       28.88      3.59 o 
  -1  15   3      101.31       96.10      5.34 o 
   0  15   3       33.20       38.73      3.02 o 
   1  15   3        0.86       -0.42      2.28 o 
   2  15   3       12.12        9.50      2.82 o 
   3  15   3        0.42        5.96      2.42 o 
  -2  16   3       11.01       10.43      2.86 o 
  -1  16   3        1.05       -2.96      2.96 o 
   0  16   3       19.51       22.94      2.31 o 
   1  16   3       51.18       57.61      4.96 o 
   2  16   3       60.45       71.83      5.36 o 
  -2  17   3        1.67       -0.51      2.47 o 
  -1  17   3       25.74       20.54      3.68 o 
   0  17   3        0.38       -2.11      2.46 o 
   1  17   3       29.52       36.12      4.40 o 
   2  17   3        3.64        2.82      2.86 o 
  -1  18   3       40.99       44.81      4.73 o 
   0  18   3        1.09       -0.49      2.78 o 
   1  18   3        4.85        0.26      3.17 o 
  -5   0   4       17.03       23.12      3.31 o 
  -4   0   4      370.38      357.51      9.08 o 
  -3   0   4      232.75      244.78      6.45 o 
  -2   0   4       62.97       63.33      2.87 o 
  -1   0   4     4038.81     4199.15     78.19 o 
   0   0   4      233.72      319.35      3.39 o 
   1   0   4      154.50      109.18      3.11 o 
   2   0   4     4415.64     4503.00     93.28 o 
   3   0   4      953.77      937.91     11.99 o 
   4   0   4       55.48       52.94      4.19 o 
   5   0   4        3.49        2.65      2.42 o 
  -5   1   4        7.70        8.61      2.79 o 
  -4   1   4      555.11      524.50     10.75 o 
  -3   1   4     1194.90     1176.89     13.27 o 
  -2   1   4      346.98      370.68      6.48 o 
  -1   1   4      604.05      714.44      7.56 o 
   0   1   4      489.76      548.08      5.76 o 
   1   1   4       73.90       79.24      2.78 o 
   2   1   4      240.92      227.82      5.55 o 
   3   1   4      235.93      236.25      6.62 o 
   4   1   4       18.28       17.75      2.98 o 
   5   1   4        5.89       13.55      3.07 o 
  -5   2   4       63.13       65.17      4.45 o 
  -4   2   4      654.30      654.56     11.66 o 
  -3   2   4       12.01       10.69      1.93 o 
  -2   2   4       12.75       15.21      1.61 o 
  -1   2   4       42.90       40.09      2.03 o 
   0   2   4       50.62       48.78      2.39 o 
   1   2   4      391.59      402.20      6.00 o 
   2   2   4     2232.29     2255.68     16.13 o 
   3   2   4      125.81      102.69      4.50 o 
   4   2   4        0.06       -0.35      1.89 o 
   5   2   4        3.42        3.12      2.58 o 
  -5   3   4       11.79        9.22      3.12 o 
  -4   3   4      233.01      266.06      7.85 o 
  -3   3   4      580.68      622.30      9.69 o 
  -2   3   4      135.05      154.45      4.51 o 
  -1   3   4      754.29      834.48      8.55 o 
   0   3   4     1507.16     1577.64     44.88 o 
   1   3   4      105.85       96.31      3.13 o 
   2   3   4       15.07       12.11      2.14 o 
   3   3   4       33.45       35.92      2.91 o 
   4   3   4       13.40       21.21      2.96 o 
   5   3   4        3.09        1.35      2.54 o 
  -5   4   4       13.87       11.43      2.89 o 
  -4   4   4      279.30      283.50      8.02 o 
  -3   4   4       75.99       90.94      4.24 o 
  -2   4   4       72.42       81.96      3.31 o 
  -1   4   4      792.91      856.22      8.98 o 
   0   4   4      147.68      131.05      9.48 o 
   1   4   4       65.85       77.40      2.99 o 
   2   4   4        1.29       12.78      1.84 o 
   3   4   4      312.85      335.95      7.79 o 
   4   4   4       58.15       60.58      4.15 o 
   5   4   4        7.57       11.73      2.79 o 
  -5   5   4       16.20       21.73      3.12 o 
  -4   5   4       32.48       27.16      3.28 o 
  -3   5   4      908.47      981.19     12.74 o 
  -2   5   4     1947.01     2067.79     16.31 o 
  -1   5   4       18.87       20.17      1.70 o 
   0   5   4       65.69       56.08      2.45 o 
   1   5   4        2.96        1.77      1.33 o 
   2   5   4       89.17       77.48      3.57 o 
   3   5   4       32.43       37.88      3.05 o 
   4   5   4        0.21       -1.68      2.07 o 
   5   5   4        2.88        8.45      2.77 o 
  -5   6   4        1.59        0.23      2.42 o 
  -4   6   4        5.81        6.10      1.70 o 
  -3   6   4        6.07        3.77      1.93 o 
  -2   6   4       44.16       48.12      2.80 o 
  -1   6   4      301.05      329.40      6.38 o 
   0   6   4       17.89       15.21      1.68 o 
   1   6   4      517.02      504.65      7.49 o 
   2   6   4        1.32        0.86      1.49 o 
   3   6   4       17.72        5.33      2.35 o 
   4   6   4        0.13        1.35      1.96 o 
   5   6   4        0.81        3.38      2.30 o 
  -5   7   4       23.11       17.98      3.31 o 
  -4   7   4      213.49      201.01      7.59 o 
  -3   7   4      196.23      190.57      6.45 o 
  -2   7   4       12.65       17.56      2.24 o 
  -1   7   4       38.58       60.56      2.91 o 
   0   7   4      153.65      159.57      3.24 o 
   1   7   4       57.41       76.64      3.40 o 
   2   7   4        4.72        7.26      1.77 o 
   3   7   4       41.49       42.49      3.73 o 
   4   7   4       22.69       19.70      3.07 o 
   5   7   4        0.49        0.75      2.68 o 
  -5   8   4       26.95       32.05      3.98 o 
  -4   8   4       76.27       71.17      4.71 o 
  -3   8   4       10.39       15.74      2.24 o 
  -2   8   4        5.50        4.00      1.91 o 
  -1   8   4       85.03       65.32      3.36 o 
   0   8   4       94.34       74.28      2.47 o 
   1   8   4      323.55      286.11      6.75 o 
   2   8   4     1055.88     1177.55     13.66 o 
   3   8   4      434.97      441.19      9.96 o 
   4   8   4       63.12       67.62      4.54 o 
   5   8   4        3.36        5.12      2.82 o 
  -4   9   4       82.29       71.13      4.87 o 
  -3   9   4      618.48      630.63     11.72 o 
  -2   9   4     1711.12     1786.66     17.40 o 
  -1   9   4     1295.24     1270.78     13.80 o 
   0   9   4       27.12       22.97      1.62 o 
   1   9   4       52.52       47.17      3.22 o 
   2   9   4      110.31      112.47      4.97 o 
   3   9   4       32.73       38.97      3.56 o 
   4   9   4        3.67        3.03      2.44 o 
  -4  10   4       29.85       26.62      3.35 o 
  -3  10   4       13.08       14.06      2.40 o 
  -2  10   4        0.09        1.91      2.00 o 
  -1  10   4        2.11        1.28      1.79 o 
   0  10   4       40.02       46.32      2.20 o 
   1  10   4      426.30      429.91      8.33 o 
   2  10   4      270.85      287.25      7.67 o 
   3  10   4       38.32       38.85      3.63 o 
   4  10   4       13.54       11.11      3.56 o 
  -4  11   4       16.54       21.56      3.07 o 
  -3  11   4        0.06       -1.40      1.93 o 
  -2  11   4       19.81       22.64      2.52 o 
  -1  11   4        2.06       -1.96      1.96 o 
   0  11   4       10.01        7.55      1.37 o 
   1  11   4        0.97        1.86      1.77 o 
   2  11   4        4.31        5.84      2.58 o 
   3  11   4        1.88        4.00      2.10 o 
   4  11   4        9.91        9.03      3.21 o 
  -4  12   4       28.29       30.39      4.29 o 
  -3  12   4        4.41        6.78      2.40 o 
  -2  12   4       15.97       15.30      2.70 o 
  -1  12   4        6.96        6.38      2.19 o 
   0  12   4        2.02        3.74      1.22 o 
   1  12   4      201.17      186.31      6.47 o 
   2  12   4      505.85      535.29     10.69 o 
   3  12   4       84.83       84.93      5.36 o 
   4  12   4        0.03       -1.26      2.14 o 
  -3  13   4      172.76      161.99      7.14 o 
  -2  13   4      279.52      255.92      8.02 o 
  -1  13   4      196.03      178.14      6.37 o 
   0  13   4        7.63        5.06      1.42 o 
   1  13   4        1.56        1.09      1.89 o 
   2  13   4       68.27       72.26      4.92 o 
   3  13   4       18.43       11.76      3.59 o 
  -3  14   4        0.17       -0.49      2.00 o 
  -2  14   4       15.92       18.30      2.82 o 
  -1  14   4        5.76        9.64      2.37 o 
   0  14   4        1.12        1.46      1.41 o 
   1  14   4       54.35       58.39      4.19 o 
   2  14   4      169.54      169.35      7.02 o 
   3  14   4       13.18       13.48      2.58 o 
  -3  15   4        0.06        0.26      2.58 o 
  -2  15   4        3.49        2.51      2.56 o 
  -1  15   4       56.84       74.63      4.82 o 
   0  15   4      190.64      192.41      9.10 o 
   1  15   4        0.00        2.56      1.89 o 
   2  15   4        9.99        7.80      3.12 o 
   3  15   4        1.11       -0.77      2.40 o 
  -2  16   4        2.56       -0.75      3.03 o 
  -1  16   4        7.23       10.78      2.75 o 
   0  16   4       37.94       41.15      2.93 o 
   1  16   4       90.44       98.45      5.71 o 
   2  16   4       23.31       30.25      3.84 o 
  -1  17   4       62.17       68.66      5.22 o 
   0  17   4       89.21      102.39      4.33 o 
   1  17   4       17.19       24.75      3.68 o 
  -5   1   5       17.37       11.55      3.26 o 
  -4   1   5       54.35       55.41      4.22 o 
  -3   1   5       85.36       67.96      3.85 o 
  -2   1   5      635.36      738.81      9.51 o 
  -1   1   5     3244.28     3692.65     19.58 o 
   0   1   5      791.15      900.45     13.67 o 
   1   1   5        1.75        3.70      1.47 o 
   2   1   5       51.34       51.90      3.19 o 
   3   1   5       15.17       10.60      2.58 o 
   4   1   5        5.31        6.78      2.26 o 
   5   1   5        9.64       12.11      2.77 o 
  -5   2   5      285.15      270.62      9.39 o 
  -4   2   5      277.58      322.84      8.58 o 
  -3   2   5      173.21      170.01      5.60 o 
  -2   2   5      895.94      929.36     10.86 o 
  -1   2   5      240.18      291.84      5.64 o 
   0   2   5       25.52       36.78      1.57 o 
   1   2   5     1962.44     1997.62     14.45 o 
   2   2   5     1505.05     1659.58     14.56 o 
   3   2   5       21.01       17.82      2.70 o 
   4   2   5        0.66        0.75      2.12 o 
   5   2   5       14.20       12.18      2.96 o 
  -5   3   5       52.65       50.39      4.78 o 
  -4   3   5      101.31       92.84      4.92 o 
  -3   3   5       51.95       51.71      3.50 o 
  -2   3   5      240.24      256.98      5.97 o 
  -1   3   5     2736.55     2916.56     17.92 o 
   0   3   5     1318.44     1478.71     31.13 o 
   1   3   5      223.83      246.03      5.43 o 
   2   3   5       57.03       53.56      3.47 o 
   3   3   5        1.80        0.88      1.58 o 
   4   3   5        2.92        3.00      2.19 o 
   5   3   5        5.24        9.24      2.70 o 
  -5   4   5        2.57        3.59      2.65 o 
  -4   4   5        9.40        8.38      2.35 o 
  -3   4   5      178.02      195.46      6.00 o 
  -2   4   5       52.68       74.55      3.50 o 
  -1   4   5      156.67      149.37      4.32 o 
   0   4   5        1.50        0.62      0.72 o 
   1   4   5      131.97      148.25      4.46 o 
   2   4   5        8.07        9.34      1.89 o 
   3   4   5        2.64        3.05      1.84 o 
   4   4   5        2.71        3.63      2.12 o 
   5   4   5        2.75        4.56      2.21 o 
  -5   5   5       11.26       12.20      3.07 o 
  -4   5   5        6.97        2.35      2.35 o 
  -3   5   5       17.80       18.42      2.40 o 
  -2   5   5     1489.45     1524.46     14.83 o 
  -1   5   5      308.92      232.23      5.62 o 
   0   5   5      106.25      118.72      2.81 o 
   1   5   5        1.39        1.28      1.65 o 
   2   5   5      113.15      104.15      4.43 o 
   3   5   5        7.38        8.17      2.07 o 
   4   5   5       28.97       27.16      3.54 o 
   5   5   5        0.65       -0.75      2.51 o 
  -5   6   5      147.39      137.32      7.11 o 
  -4   6   5       91.29       89.72      5.15 o 
  -3   6   5        0.02       -0.98      1.54 o 
  -2   6   5      131.08      111.31      4.60 o 
  -1   6   5       19.16       16.79      1.89 o 
   0   6   5        0.18        0.41      1.40 o 
   1   6   5     1344.85     1362.56     13.27 o 
   2   6   5      167.97      172.69      5.65 o 
   3   6   5       47.60       52.70      3.68 o 
   4   6   5       47.92       47.06      4.08 o 
   5   6   5        1.68        0.75      2.72 o 
  -5   7   5       39.25       43.11      4.36 o 
  -4   7   5       89.03       93.49      5.15 o 
  -3   7   5      100.48       93.71      4.69 o 
  -2   7   5      562.16      498.58      9.29 o 
  -1   7   5       40.56       35.09      2.59 o 
   0   7   5       24.81       17.99      2.19 o 
   1   7   5      771.14      792.82     10.63 o 
   2   7   5      159.44      147.29      5.35 o 
   3   7   5        1.57        2.56      1.84 o 
   4   7   5        0.90       -2.54      2.54 o 
   5   7   5       11.53       11.36      3.05 o 
  -4   8   5       39.02       33.80      4.01 o 
  -3   8   5        7.49        4.45      2.19 o 
  -2   8   5      106.87       81.63      4.27 o 
  -1   8   5       21.92       19.14      2.31 o 
   0   8   5       19.84       17.11      1.44 o 
   1   8   5        0.04        1.19      1.47 o 
   2   8   5        0.13       -1.05      2.03 o 
   3   8   5      101.38      115.90      5.64 o 
   4   8   5       32.29       29.65      3.84 o 
  -4   9   5        0.40       -1.82      2.63 o 
  -3   9   5       41.78       42.63      3.59 o 
  -2   9   5       30.55       29.56      3.14 o 
  -1   9   5     1482.02     1446.35     15.25 o 
   0   9   5       79.58       91.69      2.95 o 
   1   9   5        0.13        0.14      1.65 o 
   2   9   5       36.07       33.43      2.98 o 
   3   9   5        4.06        4.17      2.10 o 
   4   9   5        0.13       -2.68      2.68 o 
  -4  10   5      128.43      132.56      6.53 o 
  -3  10   5       64.96       59.51      4.05 o 
  -2  10   5      247.11      233.09      7.34 o 
  -1  10   5       11.08        7.99      2.77 o 
   0  10   5       38.12       40.19      2.34 o 
   1  10   5       25.85       24.36      2.91 o 
   2  10   5       17.84       17.33      2.84 o 
   3  10   5        2.78        3.98      1.98 o 
   4  10   5       10.43       12.83      3.28 o 
  -4  11   5       61.07       79.14      5.29 o 
  -3  11   5      102.06       99.50      5.69 o 
  -2  11   5        0.09       -2.05      2.05 o 
  -1  11   5      684.70      651.45     11.15 o 
   0  11   5     1020.01      997.23     27.05 o 
   1  11   5      224.50      220.14      6.99 o 
   2  11   5       16.42       16.30      2.91 o 
   3  11   5        9.85       11.39      2.54 o 
   4  11   5       14.61       16.65      3.52 o 
  -3  12   5       24.41       16.67      3.14 o 
  -2  12   5        1.03       -0.40      1.70 o 
  -1  12   5        0.07       -0.19      1.96 o 
   0  12   5        0.67       -0.03      1.53 o 
   1  12   5       30.49       28.51      3.38 o 
   2  12   5      156.86      140.04      6.37 o 
   3  12   5       51.60       54.75      4.57 o 
  -3  13   5       31.02       29.69      4.01 o 
  -2  13   5       21.34       20.05      3.12 o 
  -1  13   5       54.97       67.22      4.45 o 
   0  13   5       96.24      106.35      3.86 o 
   1  13   5       10.61       14.48      2.44 o 
   2  13   5       19.43       18.02      3.35 o 
   3  13   5        0.71        4.73      2.28 o 
  -3  14   5        4.86        6.01      2.28 o 
  -2  14   5        0.00       -2.21      2.21 o 
  -1  14   5       55.89       60.34      4.33 o 
   0  14   5       15.19       18.16      3.32 o 
   1  14   5        9.34        7.89      2.61 o 
   2  14   5        1.33       -1.12      2.47 o 
   3  14   5        7.71       13.32      3.00 o 
  -2  15   5       41.73       46.61      4.29 o 
  -1  15   5       11.37        9.15      2.49 o 
   0  15   5      157.57      159.30      5.61 o 
   1  15   5       51.92       55.96      4.82 o 
   2  15   5        3.18        4.80      2.58 o 
  -2  16   5        2.31        8.68      2.84 o 
  -1  16   5        0.31        1.21      1.93 o 
   0  16   5        0.12        1.10      1.50 o 
   1  16   5       33.43       29.58      3.80 o 
   2  16   5       43.53       56.44      4.94 o 
  -1  17   5        0.09        1.28      2.51 o 
   0  17   5        0.31        0.77      1.70 o 
   1  17   5        3.04        5.68      2.33 o 
  -5   0   6       14.90       20.91      3.33 o 
  -4   0   6        0.61        1.96      2.33 o 
  -3   0   6      790.99      861.22     12.26 o 
  -2   0   6     1680.87     1687.98     15.61 o 
  -1   0   6      232.87      235.51      5.55 o 
   0   0   6      640.90      639.35      5.95 o 
   1   0   6      259.33      277.20      6.04 o 
   2   0   6       45.99       66.04      3.47 o 
   3   0   6     1366.96     1346.01     15.75 o 
   4   0   6      244.60      235.07      7.90 o 
   5   0   6        6.42        9.06      2.56 o 
  -5   1   6      109.40      109.59      6.34 o 
  -4   1   6        0.67        2.35      1.79 o 
  -3   1   6      449.72      420.49      9.00 o 
  -2   1   6      515.15      498.13      8.67 o 
  -1   1   6      626.22      685.71      8.99 o 
   0   1   6     1440.09     1528.67     15.88 o 
   1   1   6        1.13        1.49      1.49 o 
   2   1   6        9.31        9.66      1.84 o 
   3   1   6      125.93       95.32      5.16 o 
   4   1   6       94.55       97.54      5.57 o 
   5   1   6        1.52        3.45      2.42 o 
  -5   2   6       16.03       15.46      3.42 o 
  -4   2   6      109.16      121.64      5.71 o 
  -3   2   6      672.35      625.49     10.92 o 
  -2   2   6       28.92       19.99      2.24 o 
  -1   2   6       67.60       77.92      3.43 o 
   0   2   6        4.87        4.03      1.73 o 
   1   2   6       10.85       13.02      1.91 o 
   2   2   6       84.28       80.19      3.92 o 
   3   2   6      176.63      156.40      6.16 o 
   4   2   6       21.32       21.84      3.35 o 
   5   2   6        0.03        1.72      2.12 o 
  -5   3   6       20.45       19.35      3.45 o 
  -4   3   6        9.31       12.97      2.93 o 
  -3   3   6      200.10      191.06      6.21 o 
  -2   3   6      221.79      197.57      5.66 o 
  -1   3   6       65.28       66.37      3.29 o 
   0   3   6      172.71      182.34      3.59 o 
   1   3   6     1179.91     1203.60     12.30 o 
   2   3   6       19.78       17.84      2.42 o 
   3   3   6        0.04        0.00      1.93 o 
   4   3   6       10.48       11.88      2.61 o 
   5   3   6        0.48       -2.61      2.61 o 
  -5   4   6      104.38      121.19      6.15 o 
  -4   4   6       56.21       47.44      4.19 o 
  -3   4   6      334.95      304.57      7.96 o 
  -2   4   6      580.96      609.43      9.88 o 
  -1   4   6       69.96       74.58      3.59 o 
   0   4   6       53.98       57.51      2.11 o 
   1   4   6       25.25       41.32      2.82 o 
   2   4   6       16.85       17.05      2.26 o 
   3   4   6       23.24       18.42      2.70 o 
   4   4   6       28.13       27.48      3.52 o 
   5   4   6        5.73        4.56      3.05 o 
  -5   5   6        3.46        1.54      2.89 o 
  -4   5   6       43.89       40.23      3.87 o 
  -3   5   6       34.74       40.93      3.40 o 
  -2   5   6     1351.74     1402.17     15.05 o 
  -1   5   6     1520.35     1628.55     15.09 o 
   0   5   6       14.38       10.93      1.22 o 
   1   5   6       11.06       11.83      1.96 o 
   2   5   6        0.38        1.42      1.47 o 
   3   5   6        9.89        7.71      2.40 o 
   4   5   6        1.44        3.98      2.07 o 
   5   5   6        1.03        1.02      2.26 o 
  -4   6   6        4.07        5.80      2.42 o 
  -3   6   6       96.78       77.15      4.48 o 
  -2   6   6       77.62       66.39      3.92 o 
  -1   6   6        0.01        2.47      1.68 o 
   0   6   6       36.92       40.67      5.95 o 
   1   6   6      396.48      371.51      7.76 o 
   2   6   6       48.36       42.31      3.45 o 
   3   6   6       88.38       77.53      4.69 o 
   4   6   6        6.40        7.33      3.21 o 
  -4   7   6        4.01        8.40      2.51 o 
  -3   7   6      245.47      241.32      7.52 o 
  -2   7   6       97.95       80.70      4.22 o 
  -1   7   6        0.33        2.07      1.63 o 
   0   7   6      286.61      278.45      4.86 o 
   1   7   6      192.38      202.88      6.05 o 
   2   7   6       26.56       36.99      3.10 o 
   3   7   6        9.88        7.01      2.65 o 
   4   7   6       13.19       12.04      3.66 o 
  -4   8   6       42.40       43.84      4.52 o 
  -3   8   6       55.83       45.41      3.59 o 
  -2   8   6       80.47       62.56      4.15 o 
  -1   8   6      206.08      192.81      5.98 o 
   0   8   6       13.96       10.77      1.42 o 
   1   8   6      147.51      146.05      5.58 o 
   2   8   6      187.58      165.10      6.19 o 
   3   8   6      145.74      131.97      6.11 o 
   4   8   6       50.51       44.61      4.94 o 
  -4   9   6       20.61       20.98      3.33 o 
  -3   9   6      141.73      147.05      6.18 o 
  -2   9   6     1001.15     1013.11     13.92 o 
  -1   9   6     1498.68     1529.64     16.47 o 
   0   9   6      223.33      205.70      5.47 o 
   1   9   6        0.49        1.56      1.91 o 
   2   9   6       46.60       36.46      3.49 o 
   3   9   6       23.64       28.32      3.33 o 
   4   9   6        5.97       12.48      2.68 o 
  -4  10   6       33.19       29.84      4.05 o 
  -3  10   6       14.96       14.79      2.68 o 
  -2  10   6        2.69        4.77      1.98 o 
  -1  10   6       22.53       22.24      3.00 o 
   0  10   6        0.35        0.93      1.26 o 
   1  10   6       96.03       98.20      4.71 o 
   2  10   6       60.73       62.01      4.54 o 
   3  10   6        4.83        2.33      2.37 o 
   4  10   6        3.30        2.26      2.33 o 
  -3  11   6       45.03       41.86      4.10 o 
  -2  11   6       35.44       36.57      3.47 o 
  -1  11   6       11.88       11.64      2.19 o 
   0  11   6       39.64       36.12      2.68 o 
   1  11   6        3.93        9.17      1.96 o 
   2  11   6        2.07        1.96      2.24 o 
   3  11   6        0.66       -2.03      2.61 o 
  -3  12   6       11.83       16.90      3.21 o 
  -2  12   6        2.69        3.75      2.28 o 
  -1  12   6        0.53       -1.72      2.24 o 
   0  12   6       10.90       13.29      1.88 o 
   1  12   6       37.74       43.35      3.80 o 
   2  12   6       45.35       41.02      4.22 o 
   3  12   6       32.50       33.56      4.17 o 
  -3  13   6       90.07       85.72      5.38 o 
  -2  13   6      294.31      297.15      9.21 o 
  -1  13   6      297.07      256.24      8.48 o 
   0  13   6       32.11       31.39      4.59 o 
   1  13   6       27.41       33.23      3.47 o 
   2  13   6        0.04        2.00      2.00 o 
   3  13   6       18.09       19.23      3.49 o 
  -2  14   6        2.98        4.49      2.10 o 
  -1  14   6        5.66        7.05      2.56 o 
   0  14   6        3.23        3.19      1.65 o 
   1  14   6        3.09        3.54      2.58 o 
   2  14   6        3.82        6.64      2.14 o 
  -2  15   6       28.72       32.72      4.12 o 
  -1  15   6        7.53        3.77      2.63 o 
   0  15   6        1.36        0.81      1.65 o 
   1  15   6       46.70       46.17      4.29 o 
   2  15   6        7.67        8.85      3.10 o 
  -1  16   6        4.98        5.05      2.86 o 
   0  16   6        3.38        3.35      3.10 o 
   1  16   6       26.44       23.03      3.94 o 
  -4   1   7       16.24       17.70      2.82 o 
  -3   1   7      156.30      157.33      6.00 o 
  -2   1   7      295.95      302.03      7.30 o 
  -1   1   7      187.84      198.25      5.79 o 
   0   1   7      161.69      194.65      7.32 o 
   1   1   7       76.78       87.94      3.85 o 
   2   1   7       68.53       57.66      3.38 o 
   3   1   7       18.85       23.94      3.12 o 
   4   1   7        4.66       -1.28      3.42 o 
  -4   2   7      462.23      442.11     11.22 o 
  -3   2   7      461.91      479.58     10.29 o 
  -2   2   7       82.69       91.41      4.27 o 
  -1   2   7      448.10      502.46      8.47 o 
   0   2   7        0.64        1.11      1.27 o 
   1   2   7        0.34        1.40      1.47 o 
   2   2   7       38.03       29.84      2.56 o 
   3   2   7       40.75       44.17      3.63 o 
   4   2   7        3.58        4.28      2.84 o 
  -4   3   7       32.20       24.94      3.49 o 
  -3   3   7      123.30      107.36      5.06 o 
  -2   3   7      141.56      133.44      5.09 o 
  -1   3   7      200.69      212.24      5.89 o 
   0   3   7      844.91      900.80     26.10 o 
   1   3   7      386.32      368.12      7.85 o 
   2   3   7      107.09      112.35      4.76 o 
   3   3   7       23.50       27.25      3.12 o 
   4   3   7        4.71        6.94      2.56 o 
  -4   4   7       13.86       12.04      3.31 o 
  -3   4   7      178.72      188.18      6.61 o 
  -2   4   7       58.71       57.58      3.59 o 
  -1   4   7      104.96      108.48      4.55 o 
   0   4   7       84.81       90.11      5.68 o 
   1   4   7      111.35       72.74      3.90 o 
   2   4   7        0.95        0.93      2.05 o 
   3   4   7       33.78       32.59      3.40 o 
   4   4   7        1.98        2.42      2.70 o 
  -4   5   7       46.76       46.05      3.96 o 
  -3   5   7       43.42       56.05      4.05 o 
  -2   5   7       65.19       77.35      4.26 o 
  -1   5   7      417.10      447.94      8.86 o 
   0   5   7       57.36       65.93      5.99 o 
   1   5   7       50.22       49.96      3.29 o 
   2   5   7       37.67       31.73      2.94 o 
   3   5   7       30.54       32.54      3.54 o 
   4   5   7        1.87        3.84      2.51 o 
  -4   6   7      298.89      299.09      9.44 o 
  -3   6   7      220.29      219.98      7.26 o 
  -2   6   7       46.31       46.53      3.56 o 
  -1   6   7       54.75       56.16      3.94 o 
   0   6   7        4.49        6.20      1.38 o 
   1   6   7        1.22        1.61      1.44 o 
   2   6   7       73.96       71.95      4.34 o 
   3   6   7       10.69       12.36      2.91 o 
   4   6   7       22.85       31.46      3.47 o 
  -4   7   7       32.94       36.40      3.87 o 
  -3   7   7       49.08       37.37      3.68 o 
  -2   7   7       71.06       59.94      3.75 o 
  -1   7   7      687.94      674.86     10.92 o 
   0   7   7       59.57       58.69      3.36 o 
   1   7   7       27.87       29.74      2.91 o 
   2   7   7      106.92      118.36      5.22 o 
   3   7   7       67.26       75.15      4.75 o 
   4   7   7        9.59        6.43      3.28 o 
  -4   8   7       64.08       59.67      4.89 o 
  -3   8   7        0.14        0.21      1.77 o 
  -2   8   7      127.06      116.71      5.27 o 
  -1   8   7       40.81       34.52      3.45 o 
   0   8   7        0.94        0.08      1.58 o 
   1   8   7       22.83       18.82      2.70 o 
   2   8   7       20.32       19.89      2.91 o 
   3   8   7       33.33       29.81      3.70 o 
   4   8   7       24.18       24.89      3.91 o 
  -4   9   7       75.62       65.18      5.20 o 
  -3   9   7        9.93        5.61      3.05 o 
  -2   9   7       50.59       51.05      3.80 o 
  -1   9   7        0.54        0.51      2.30 o 
   0   9   7      490.23      480.16     19.54 o 
   1   9   7      119.06      118.69      5.60 o 
   2   9   7       19.20       14.83      2.86 o 
   3   9   7        0.54        0.65      2.70 o 
   4   9   7        0.09        1.79      2.89 o 
  -3  10   7      426.92      403.64     11.00 o 
  -2  10   7       10.85       11.18      2.42 o 
  -1  10   7      179.99      172.17      6.47 o 
   0  10   7       14.11       18.52      3.13 o 
   1  10   7       15.95       17.09      2.93 o 
   2  10   7        2.05        1.21      2.30 o 
   3  10   7       30.15       36.50      4.24 o 
  -3  11   7       54.05       57.78      4.75 o 
  -2  11   7       74.42       67.12      4.78 o 
  -1  11   7       30.02       32.72      3.38 o 
   0  11   7      797.40      788.12      9.27 o 
   1  11   7      481.82      500.91     11.30 o 
   2  11   7       51.03       61.13      4.38 o 
   3  11   7       10.18        4.80      3.24 o 
  -3  12   7       33.60       33.49      4.17 o 
  -2  12   7        2.04       -0.68      2.54 o 
  -1  12   7        0.59       -1.02      2.17 o 
   0  12   7        1.14        3.86      1.72 o 
   1  12   7       11.82       12.48      2.89 o 
   2  12   7        0.00        0.23      2.14 o 
   3  12   7       48.38       49.08      4.87 o 
  -2  13   7       80.85       90.05      5.64 o 
  -1  13   7        3.48        1.98      2.51 o 
   0  13   7        1.36       -0.64      1.62 o 
   1  13   7        2.53        2.89      2.12 o 
   2  13   7        0.84        1.42      2.54 o 
  -2  14   7       42.44       38.69      4.38 o 
  -1  14   7        0.00       -0.93      2.40 o 
   0  14   7       12.01       13.89      1.96 o 
   1  14   7        0.17        5.91      2.33 o 
   2  14   7       11.64       10.59      3.45 o 
  -1  15   7       42.55       44.65      4.19 o 
   0  15   7       22.69       21.52      3.54 o 
   1  15   7       57.30       55.42      5.13 o 
  -4   0   8      162.57      157.14      6.70 o 
  -3   0   8      111.21      130.16      5.71 o 
  -2   0   8      524.33      590.97     10.68 o 
  -1   0   8      611.31      596.33     10.00 o 
   0   0   8      406.24      404.22     13.77 o 
   1   0   8        0.82        4.66      1.93 o 
   2   0   8        0.13       -0.98      1.65 o 
   3   0   8      137.34      155.58      6.37 o 
   4   0   8      173.52      155.51      7.37 o 
  -4   1   8      167.25      183.33      7.42 o 
  -3   1   8        4.87        6.66      2.07 o 
  -2   1   8      191.87      179.83      6.02 o 
  -1   1   8      322.73      318.91      7.77 o 
   0   1   8      808.40      852.29     24.41 o 
   1   1   8      393.81      363.25      8.34 o 
   2   1   8        8.90        6.38      2.28 o 
   3   1   8        2.37        2.12      2.47 o 
   4   1   8       38.53       33.38      4.31 o 
  -4   2   8       35.52       29.88      3.89 o 
  -3   2   8       70.57       69.91      4.40 o 
  -2   2   8      424.66      403.00      8.79 o 
  -1   2   8        7.43        9.55      2.12 o 
   0   2   8       34.60       43.77      5.65 o 
   1   2   8        6.86        8.57      2.00 o 
   2   2   8        1.20        1.33      1.77 o 
   3   2   8        2.74        2.70      2.42 o 
   4   2   8       28.32       22.71      3.91 o 
  -4   3   8       43.68       43.47      4.57 o 
  -3   3   8        1.64        0.19      1.72 o 
  -2   3   8      106.56       83.44      4.50 o 
  -1   3   8      528.67      521.14      9.89 o 
   0   3   8      171.89      180.57      8.88 o 
   1   3   8       80.38       90.12      4.57 o 
   2   3   8       54.69       47.77      3.47 o 
   3   3   8        2.03        6.29      2.17 o 
   4   3   8        0.43        3.28      2.33 o 
  -4   4   8      379.62      381.39     10.53 o 
  -3   4   8        2.35       -0.40      2.17 o 
  -2   4   8      298.28      257.10      7.48 o 
  -1   4   8      127.68      147.28      5.51 o 
   0   4   8      159.79      173.75      4.80 o 
   1   4   8       27.22       34.33      3.00 o 
   2   4   8       51.90       69.22      4.15 o 
   3   4   8       30.27       37.24      3.77 o 
   4   4   8        0.03        2.63      2.23 o 
  -4   5   8        3.18        1.93      2.91 o 
  -3   5   8       80.44       75.51      4.85 o 
  -2   5   8       42.64       46.48      3.49 o 
  -1   5   8      595.57      657.53     11.16 o 
   0   5   8      298.93      310.30      6.95 o 
   1   5   8       15.32       10.87      2.42 o 
   2   5   8       27.18       28.37      3.10 o 
   3   5   8        3.20        4.31      2.37 o 
   4   5   8        0.00        0.72      2.35 o 
  -4   6   8       17.43       19.26      3.14 o 
  -3   6   8       14.19        9.64      2.65 o 
  -2   6   8      152.22      139.39      5.67 o 
  -1   6   8        8.31       11.74      2.28 o 
   0   6   8        5.80        7.62      1.54 o 
   1   6   8        2.57        3.17      2.17 o 
   2   6   8       13.43       11.74      2.35 o 
   3   6   8        4.61        6.12      2.30 o 
   4   6   8       10.22       17.42      3.38 o 
  -4   7   8        5.90        2.03      2.26 o 
  -3   7   8        3.61       -0.86      2.68 o 
  -2   7   8      109.01       92.68      5.13 o 
  -1   7   8      179.42      184.83      6.51 o 
   0   7   8      145.81      157.04      4.16 o 
   1   7   8       62.53       56.81      3.96 o 
   2   7   8        4.23        0.95      2.28 o 
   3   7   8        8.60        9.83      2.86 o 
   4   7   8        4.24       11.76      3.05 o 
  -3   8   8       72.80       70.54      4.85 o 
  -2   8   8       32.19       27.67      3.03 o 
  -1   8   8       87.30      105.04      5.15 o 
   0   8   8      213.08      213.84      5.17 o 
   1   8   8        1.67        0.37      2.12 o 
   2   8   8       26.98       24.87      3.52 o 
   3   8   8       22.42       20.59      3.28 o 
  -3   9   8       29.11       32.23      3.61 o 
  -2   9   8      129.94      133.40      6.18 o 
  -1   9   8      296.95      292.25      8.46 o 
   0   9   8      262.10      273.06     10.98 o 
   1   9   8       87.67       91.63      5.15 o 
   2   9   8       39.21       39.58      3.80 o 
   3   9   8       17.07       16.95      3.26 o 
  -3  10   8        9.98       13.64      2.82 o 
  -2  10   8        1.10       -2.42      2.42 o 
  -1  10   8       24.36       18.91      2.91 o 
   0  10   8       39.72       33.18      2.70 o 
   1  10   8        2.97        4.45      2.61 o 
   2  10   8        0.03        2.84      2.00 o 
   3  10   8        3.55        6.15      2.77 o 
  -3  11   8        4.92        9.69      2.96 o 
  -2  11   8       18.73       21.70      3.49 o 
  -1  11   8       51.69       50.60      4.12 o 
   0  11   8        0.06        0.88      1.58 o 
   1  11   8       35.51       41.44      3.94 o 
   2  11   8        9.18        8.96      3.12 o 
   3  11   8        0.37       -2.82      3.03 o 
  -2  12   8        8.04        4.56      3.07 o 
  -1  12   8       21.49       22.50      3.24 o 
   0  12   8        6.06       10.62      1.80 o 
   1  12   8        4.31        4.75      2.68 o 
   2  12   8        0.59        3.86      2.35 o 
  -2  13   8       62.60       67.61      5.34 o 
  -1  13   8       93.64      100.43      5.57 o 
   0  13   8       63.89       65.54      4.02 o 
   1  13   8       21.90       24.89      3.68 o 
   2  13   8        0.84        6.38      1.79 o 
  -1  14   8        8.49       10.36      3.10 o 
   0  14   8        0.03        1.48      2.36 o 
   1  14   8        0.38       -2.28      2.68 o 
  -4   1   9        0.34        1.49      2.79 o 
  -3   1   9        0.26       -0.63      2.40 o 
  -2   1   9      100.74      117.62      5.36 o 
  -1   1   9       49.35       53.35      3.68 o 
   0   1   9        0.99        1.77      1.26 o 
   1   1   9       82.63       90.26      4.66 o 
   2   1   9      107.20      102.13      5.46 o 
   3   1   9       16.04       11.88      3.35 o 
   4   1   9        2.49        6.26      3.19 o 
  -4   2   9      172.18      171.40      7.58 o 
  -3   2   9      192.80      198.76      7.38 o 
  -2   2   9      479.40      493.98     10.50 o 
  -1   2   9       95.74       98.60      4.78 o 
   0   2   9       33.11       33.69      4.06 o 
   1   2   9        5.72       14.20      2.44 o 
   2   2   9       18.33       16.18      2.98 o 
   3   2   9        1.80        2.77      2.84 o 
   4   2   9        8.05       15.34      2.91 o 
  -4   3   9        1.93        2.26      2.65 o 
  -3   3   9        0.77       -0.86      2.54 o 
  -2   3   9       42.84       37.55      3.49 o 
  -1   3   9       77.34       83.93      4.36 o 
   0   3   9      110.35      103.31      3.56 o 
   1   3   9      260.51      251.18      7.64 o 
   2   3   9       94.40       79.82      4.99 o 
   3   3   9       20.08       19.49      3.10 o 
   4   3   9        4.44        4.59      2.86 o 
  -4   4   9        3.52       -1.02      3.14 o 
  -3   4   9       46.17       64.27      4.36 o 
  -2   4   9      152.36      162.90      6.35 o 
  -1   4   9       87.16       87.81      4.90 o 
   0   4   9       41.77       33.90      2.41 o 
   1   4   9       42.11       39.23      3.49 o 
   2   4   9        7.36        3.28      2.35 o 
   3   4   9        4.67        2.86      2.77 o 
   4   4   9        2.10        1.56      2.68 o 
  -3   5   9       37.69       47.38      4.19 o 
  -2   5   9       47.59       50.32      4.29 o 
  -1   5   9        1.30       -1.79      2.40 o 
   0   5   9        4.79        2.19      1.53 o 
   1   5   9        1.87       -0.91      2.35 o 
   2   5   9        4.85        8.71      2.49 o 
   3   5   9        6.81        9.24      2.58 o 
  -3   6   9      205.50      210.72      7.91 o 
  -2   6   9      194.34      186.90      7.10 o 
  -1   6   9      204.76      206.87      7.14 o 
   0   6   9        3.35        5.11      1.72 o 
   1   6   9        2.01        5.24      1.98 o 
   2   6   9        2.48        4.68      2.33 o 
   3   6   9        7.39        5.31      2.89 o 
  -3   7   9       11.65        3.54      3.10 o 
  -2   7   9        2.15       -0.42      2.33 o 
  -1   7   9      104.43      110.96      5.55 o 
   0   7   9      526.24      531.37      8.03 o 
   1   7   9       18.17       18.65      3.07 o 
   2   7   9        5.54        5.91      2.35 o 
   3   7   9        7.76       12.39      2.58 o 
  -3   8   9      105.28      110.98      5.94 o 
  -2   8   9        0.01        2.84      2.51 o 
  -1   8   9       39.91       39.13      3.80 o 
   0   8   9       31.13       36.93      2.71 o 
   1   8   9        0.63        3.24      2.30 o 
   2   8   9        9.49       10.94      3.00 o 
   3   8   9       13.06       18.46      3.10 o 
  -3   9   9       50.11       47.38      4.89 o 
  -2   9   9       29.17       26.32      3.66 o 
  -1   9   9       30.52       24.25      3.40 o 
   0   9   9        9.52       12.67      3.71 o 
   1   9   9      146.81      144.92      6.58 o 
   2   9   9       70.82       69.91      5.48 o 
   3   9   9        7.86       11.99      3.24 o 
  -2  10   9      389.52      388.73     11.06 o 
  -1  10   9        3.01       -0.21      2.65 o 
   0  10   9       43.50       46.23      3.06 o 
   1  10   9       12.50        7.10      3.24 o 
   2  10   9        6.47        0.47      3.21 o 
  -2  11   9       17.89       14.13      3.77 o 
  -1  11   9       86.93       95.84      5.99 o 
   0  11   9       94.30       96.93      4.09 o 
   1  11   9      204.18      198.93      8.17 o 
   2  11   9       60.45       50.98      4.82 o 
  -1  12   9        0.86       -1.47      2.75 o 
   0  12   9        0.12       -1.78      1.80 o 
   1  12   9        0.82        1.72      2.77 o 
  -1  13   9       20.94       21.40      3.89 o 
   0  13   9        0.94        1.86      5.69 o 
  -3   0  10      353.89      362.14     10.15 o 
  -2   0  10      166.65      186.31      7.14 o 
  -1   0  10       96.43       95.33      5.36 o 
   0   0  10      199.34      167.58      4.70 o 
   1   0  10      178.87      165.81      6.68 o 
   2   0  10        3.09        6.40      2.63 o 
   3   0  10        0.12       -1.40      2.21 o 
  -3   1  10      116.30      110.91      6.23 o 
  -2   1  10        1.57        0.63      2.17 o 
  -1   1  10       80.54       72.00      4.43 o 
   0   1  10      112.47      101.61      6.63 o 
   1   1  10      154.73      156.91      6.44 o 
   2   1  10       31.99       32.75      3.56 o 
   3   1  10        1.34        0.00      2.51 o 
  -3   2  10       36.93       42.65      4.26 o 
  -2   2  10       72.77       71.89      4.89 o 
  -1   2  10      258.53      242.23      7.71 o 
   0   2  10       20.55       21.49      2.24 o 
   1   2  10        6.61        9.80      2.82 o 
   2   2  10        0.22       -0.21      2.21 o 
   3   2  10        1.12        6.61      2.49 o 
  -3   3  10       39.20       51.20      4.64 o 
  -2   3  10        0.02       -0.21      2.12 o 
  -1   3  10      139.44      137.53      6.41 o 
   0   3  10      324.71      328.67      6.40 o 
   1   3  10        6.50        4.68      2.91 o 
   2   3  10        0.02        2.75      2.14 o 
   3   3  10        8.01        9.08      2.93 o 
  -3   4  10      559.81      582.61     13.03 o 
  -2   4  10        4.89        5.77      2.75 o 
  -1   4  10      198.14      199.50      7.33 o 
   0   4  10        5.85        4.89      1.69 o 
   1   4  10       70.39       66.07      5.03 o 
   2   4  10       13.73       24.15      3.19 o 
   3   4  10        3.65        3.63      2.75 o 
  -3   5  10        0.34        1.96      2.84 o 
  -2   5  10       51.57       55.63      4.24 o 
  -1   5  10       31.44       24.97      3.07 o 
   0   5  10      162.65      150.95      7.54 o 
   1   5  10       60.71       58.93      4.43 o 
   2   5  10        9.98       12.34      3.12 o 
   3   5  10        6.19        9.15      3.21 o 
  -3   6  10       12.39        3.77      3.40 o 
  -2   6  10        0.75        0.23      2.35 o 
  -1   6  10       17.47       16.72      3.07 o 
   0   6  10        9.68       15.95      3.66 o 
   1   6  10        0.04       -0.63      2.37 o 
   2   6  10        9.87       12.46      2.89 o 
   3   6  10        0.03       -0.77      2.51 o 
  -3   7  10       11.14        7.50      2.89 o 
  -2   7  10        7.23        1.63      2.79 o 
  -1   7  10       37.27       40.39      3.80 o 
   0   7  10       70.59       75.70      3.57 o 
   1   7  10       24.07       26.04      3.73 o 
   2   7  10        2.73        0.93      2.65 o 
  -2   8  10      118.32      119.81      6.39 o 
  -1   8  10       30.28       26.43      3.80 o 
   0   8  10       36.93       37.71      2.76 o 
   1   8  10       71.81       85.12      5.52 o 
   2   8  10       11.18        9.66      3.68 o 
  -2   9  10       16.84       18.65      3.07 o 
  -1   9  10       32.71       31.95      3.73 o 
   0   9  10       46.71       45.01      3.12 o 
   1   9  10       92.05       87.45      5.83 o 
   2   9  10       51.46       59.40      5.01 o 
  -1  10  10       10.44        6.57      2.82 o 
   0  10  10       11.29       13.82      2.20 o 
   1  10  10       14.85       11.48      3.73 o 
  -1  11  10        0.00        2.03      2.82 o 
   0  11  10        8.58        8.36      2.98 o 
   1  11  10        0.44        2.30      2.63 o 
  -3   1  11        0.83        5.91      2.51 o 
  -2   1  11        2.37        1.37      2.70 o 
  -1   1  11        7.16        5.59      2.54 o 
   0   1  11        5.20       10.17      5.77 o 
   1   1  11       14.87        9.48      3.00 o 
   2   1  11       38.72       42.25      4.33 o 
  -2   2  11      123.15      125.82      6.58 o 
  -1   2  11      269.57      255.12      8.62 o 
   0   2  11       55.43       71.45      3.40 o 
   1   2  11        0.49       -1.30      2.65 o 
   2   2  11        2.03        0.93      2.19 o 
  -2   3  11        3.38        3.52      2.96 o 
  -1   3  11        2.71        6.80      2.58 o 
   0   3  11       18.47       20.63      5.02 o 
   1   3  11       41.97       38.50      4.15 o 
   2   3  11       47.07       51.09      4.38 o 
  -2   4  11       11.06       12.41      3.24 o 
  -1   4  11       24.24       27.20      3.47 o 
   0   4  11       20.98       18.31      3.92 o 
   1   4  11        3.50        6.50      2.37 o 
   2   4  11        4.86        5.29      3.05 o 
  -2   5  11       13.70       14.83      3.33 o 
  -1   5  11        3.90        3.19      2.58 o 
   0   5  11        0.03        0.56      1.80 o 
   1   5  11       12.18        8.01      3.26 o 
   2   5  11        1.26        3.68      2.72 o 
  -2   6  11      100.28      103.77      6.04 o 
  -1   6  11       74.19       69.19      5.22 o 
   0   6  11      107.18      117.13     10.68 o 
   1   6  11       23.43       23.45      3.75 o 
   2   6  11        0.17       -1.51      2.68 o 
  -2   7  11        2.67        1.02      2.40 o 
  -1   7  11        0.36       -1.44      2.49 o 
   0   7  11       35.90       39.73      3.14 o 
   1   7  11       81.24       88.00      6.08 o 
   2   7  11        0.00        3.61      2.63 o 
  -1   8  11       10.32       13.41      2.79 o 
   0   8  11       25.47       25.25      2.64 o 
   1   8  11       31.35       22.45      4.45 o 
  -1   9  11       13.77       22.40      3.75 o 
   0   9  11        2.71        2.65      1.62 o 
  -2   0  12      137.97      142.71      7.16 o 
  -1   0  12       81.35       90.77      5.59 o 
   0   0  12       85.29       74.43      6.15 o 
   1   0  12       91.46       84.51      5.64 o 
   2   0  12       26.78       20.91      4.03 o 
  -2   1  12       24.76       31.39      4.10 o 
  -1   1  12        0.01        1.93      2.61 o 
   0   1  12        8.15        7.53      2.30 o 
   1   1  12        5.58        8.01      3.05 o 
  -1   2  12       47.30       43.30      4.52 o 
   0   2  12       69.49       66.12      3.72 o 
   1   2  12        9.88       13.67      3.07 o 
  -1   3  12        0.08       -2.75      2.75 o 
   0   3  12       62.51       51.74      3.83 o 
   1   3  12       36.70       46.91      4.52 o 
  -1   4  12        4.68       13.97      2.75 o 
   0   4  12       24.61       21.36      2.66 o 
   1   4  12        0.21        0.51      2.77 o 
  -1   5  12        5.07        6.87      2.75 o 
   0   5  12       16.90       12.86      2.88 o 
   1   5  12       54.96       50.86      4.57 o 
   0   6  12       11.23        6.16      2.20 o 
                                                 
